# Supplementary material for: Honokiol Inhibits Colorectal Cancer Cell Growth: Involvement of Hsp27 as a Molecular Target
Source: Curr Issues Mol Biol. 2025 Nov 5;47(11):921. doi: 10.3390/cimb47110921 (PMC12650836; doi:10.3390/cimb47110921)
Supplement: Supplementary file 1 [file cimb-47-00921-s001.zip]

Archive with 1 entries (1 files):
- cimb-3912539-supplementary.pdf
